# Supplementary material for: Exogenous Melatonin Modulates Physiological Response to Nitrogen and Improves Yield in Nitrogen-Deficient Soybean (Glycine max L. Merr.)
Source: Front Plant Sci. 2022 May 16;13:865758. doi: 10.3389/fpls.2022.865758 (PMC9149585; doi:10.3389/fpls.2022.865758)
Supplement: Supplementary file 5 [file Table_3.xls]

## Sheet: Sheet1
Supplementary Table 3: Primers used for RT-PCR analyses
Gene Name	Gene ID	Sense primer	Anti-sense primer
NR2	Glyma.13G084000	GTATTCCGGTGGTGGGAGAAAG	CACACTTGCCACGTTTCACCTC
NiR	Glyma.02G132100	AACCCCGCCATGTCAAACTT	TTGCAGGCATGTAAGCCAGA
GS1β	Glyma.11G215500	GCTTTTCTTAGTAGGATTTGGTCTC	TAACAATCGGAAAACGAGGGA
GOGAT	Glyma.03G128300	ACACTCTCATCTTCTCTCTCTCTCTCTCTCG	CGTTGTGGAGGGAAGGGAATG
GmAAP6a	Glyma.17G192000	TCCATTGGGCTTGGCCTTTCCA	CCGTTCCCGAAACTTCCACCCC
PsaG	Glyma.04G112800	AGCAATGGCTATGACCCTGC	AGCAAACCAAATTGCAGCCG
PsaK	Glyma.09G087700	ATCTGTTGGCCACATCATTG	GGGAGAAGCTAAAGATTAAG
PsbO	Glyma.02G061100	GCGAGGTTATCGGTGTGTTC	GATAATGCAGCAACAGCATG
PsbP	Glyma.08G304200	GCAGCAACTGTGAAAGATGG	ATTCAACACATACACACCCC
Actin	Glyma.18G290800	CTTCAGGCATTCACGAGACAA	TAGAACCACCGATCCAGACAC
